# Supplementary material for: Study on Association Between Gut Microbiota, Serum Metabolism and Gestational Diabetes Mellitus Based on Metagenomic and Metabolomics Analysis
Source: Nutrients. 2026 Jan 23;18(3):381. doi: 10.3390/nu18030381 (PMC12899338; doi:10.3390/nu18030381)
Supplement: Supplementary file 1 [file nutrients-18-00381-s001.zip]

Archive with 1 entries (1 files):
- nutrients-4054211-supplementary.pdf
